# Supplementary material for: Multiple blood flow measurements before and after carotid artery stenting via phase-contrast magnetic resonance imaging: An observational study
Source: PLoS One. 2018 Apr 11;13(4):e0195099. doi: 10.1371/journal.pone.0195099 (PMC5895018; doi:10.1371/journal.pone.0195099)
Supplement: S1 Table — (XLSX) [file pone.0195099.s001.xlsx]

## Sheet: FlowRtaeAngle
																										77	M					71	F					84	M					72	M
	Case11						Case10	2016/3/10 RCAS					Case9	2016/2/18 LCAS					Case8	2015/07/23 RCAS					Case 7	2015/07/23 RCAS					Case 6	2015/07/9 CAS					Case 5	2015/06/?? CAS					Case 4	2015/05/28CAS					Case3
Flow Rate (ml/sec)	pre	POD1	POD7	POM3		Flow Rate (ml/sec)	pre	POD1	POD7	POM3		Flow Rate (ml/sec)	pre	POD1	POD7	POM3		Flow Rate (ml/sec)	pre	POD1	POD7	POM3		Flow Rate (ml/sec)	pre	POD1	POD7	POM3		Flow Rate (ml/sec)	pre	POD1	POD7	POM3		Flow Rate (ml/sec)	pre	POD1	POD7	POM3		Flow Rate (ml/sec)	pre	POD1	POD7	POM3		Flow Rate (ml/sec)	pre
ipsilateral ICA	0.16	4	4.06	3.4		ipsilateral ICA	0.1	5.08	4.27	4.08		ipsilateral ICA	1.77	2.67	2.77	2.82		ipsilateral ICA	0.53	5.36	5.04	4.64		ipsilateral ICA	1.42	2.69	2.81	2.73		ipsilateral ICA	0.18	4.17	5.29	3.77		ipsilateral ICA	0.58	3.57	3.92	3.91		ipsilateral ICA	2.04	3.55	3.25	2.73		ipsilateral ICA	5.9
contralateral ICA	5.75	5.23	4.72	3.27		contralateral ICA	6.57	5.47	3.97	3.65		contralateral ICA	4.31	3.42	3.74	3.97		contralateral ICA	4.72	4.18	3.73	3.03		contralateral ICA	4.22	3.66	3.31	3.49		contralateral ICA	4.21	5.3	5.01	4.19		contralateral ICA	6.45	5.93	6.03	5.5		contralateral ICA	2.79	2.92	2.83	2.32		contralateral ICA	5.9
Basilar A.	3.31	3.36	3.07	2.1		Basilar A.	3.27	2.37	2.47	2.12		Basilar A.	2.82	2.89	2.98	3.28		Basilar A.	4.98	4.3	4.23	3.38		Basilar A.	2.67	2.19	2.05	2.08		Basilar A.	3.23	2.53	2.32	2.8		Basilar A.	2.94	2.07	2.08	1.9		Basilar A.	2.26	1.93	2.15	1.94		Basilar A.	3.33
ipsilateral MCA	1.13	1.95	1.9	1.27		ipsilateral MCA	1.26	3.27	2.35	2.76		ipsilateral MCA	2.08	2.2	2.23	2.28		ipsilateral MCA	0.92	2.09	2.99	1.02?		ipsilateral MCA	1.61	2.1	1.83	2.08		ipsilateral MCA	0.51	2.54	2.16	1.76		ipsilateral MCA	2.42	2.82	2.79	2.29		ipsilateral MCA	1.99	1.7	1.95	1.58		ipsilateral MCA	3.79
contralateral MCA	2.37	2.73	2.51	2.05		contralateral MCA	3.1	2.91	2.37	2.69		contralateral MCA		2.39	2.02	2.18		contralateral MCA	2.07	2.53	2.54	1.67?		contralateral MCA	1.87	1.72	1.7	1.9		contralateral MCA	2.54	2.67	2.58	2.92		contralateral MCA	3.42	3.03	3.18	2.67		contralateral MCA	1.75	2.14	1.71	1.83		contralateral MCA	3.42
	Case 11	2016/4/7 LCAS					Case 10	2016/3/10 RCAS					Case 9	2016/2/18 LCAS					Case 8	2015/07/23 CAS					Case 7	2015/07/23 CAS					Case 6	2015/07/9 CAS					Case 5	2015/06/?? CAS					Case 4	2015/05/28CAS					Case3
Angle(degree)	pre	POD1	POD7	POM3		Angle(degree)	pre	POD1	POD7	POM3		Angle(degree)	pre	POD1	POD7	POM3		Angle(degree)	pre	POD1	POD7	POM3		Angle(degree)	pre	POD1	POD7	POM3		Angle(degree)	pre	POD1	POD7	POM3		Angle(degree)	pre	POD1	POD7	POM3		Angle(degree)	pre	POD1	POD7	POM3		Angle(degree)	pre
ipsilateral ICA	20.8	20.9	23.1	18		ipsilateral ICA	24	17.7	13.4	14		ipsilateral ICA	33.2	23.7	30	12.2		ipsilateral ICA	17.3	11.7	12	9.7		ipsilateral ICA	5.1	15.2	18.3	16.4		ipsilateral ICA	1.7	29.8	29.4	3		ipsilateral ICA	19.5	19.1	15.7	25.8		ipsilateral ICA	16.5	22.8	15	14		ipsilateral ICA	17.8
contralateral ICA	13.2	19	17	12.5		contralateral ICA	20.3	21.2	7.4	8.5		contralateral ICA	16.8	7.5	11.5	31.4		contralateral ICA	32.8	32.9	32.6	21		contralateral ICA	15.5	24.6	15.9	14		contralateral ICA	8	13.5	19.1	12.3		contralateral ICA	20.6	22.3	22.1	30.7		contralateral ICA	7.9	30.4	13.1	18.9		contralateral ICA	5.4
Basilar A.	7.7	5.6	5.7	5.7		Basilar A.	25	24.4	34	23.1		Basilar A.	12.5	11.8	9.6	10.6		Basilar A.	28.4	32	24.6	18.1		Basilar A.	11.4	26.1	16.8	12		Basilar A.	35.1	24.7	13.4	33.3		Basilar A.	19.3	26.7	21.7	24.5		Basilar A.	15.1	24.7	13.9	11.9		Basilar A.	2.1
	pre	POD1	POD7	POM3			pre	POD1	POD7	POM3			pre	POD1	POD7	POM3			pre	POD1	POD7	POM3			pre	POD1	POD7	POM3			pre	POD1	POD7	POM3			pre	POD1	POD7	POM3			pre	POD1	POD7	POM3			pre
Days	-2	1	7	87		Days	-1	1	7	86		Days	-2	1	7	88		Days	-2	1	7	93		Days	-2	1	7	93		Days	-2	1	7	100		Days	-2	1	7	95		Days	-2	1	7	86		Days	-2
[truncated: 13 more columns]
